# Supplementary material for: The Development and Evaluation of an SYBR Green I-Based qPCR Assay for Detecting the Marek’s Disease Virus SC9-1 Vaccine Strain
Source: Viruses. 2026 Jun 29;18(7):717. doi: 10.3390/v18070717 (PMC13431530; doi:10.3390/v18070717)
Supplement: Supplementary file 1 [file viruses-18-00717-s001.zip]

Archive with 2 entries (1 files):
- viruses-4361134-supplementary/
- viruses-4361134-supplementary/Supplementary file.pdf
